# Supplementary material for: ART adherence clubs in the Western Cape of South Africa: what does the sustainability framework tell us? A scoping literature review
Source: J Int AIDS Soc. 2019 Mar 19;22(3):e25235. doi: 10.1002/jia2.25235 (PMC6531844; doi:10.1002/jia2.25235)
Supplement: Supplementary file 1 — Appendix S1: Data extraction sheet. [file JIA2-22-e25235-s001.xlsx]

## Sheet: Tabelle1
Study Citation Study Location	Study Purpose	Study Design and Methods	Design and Implementation Processes	Resources and Finances	Programme's Flexibility	Integration and Staff Involvement	Participation	Leadership	Communication	Political Support and Acceptance	Context	Limitations	Conclusion/Recommendations
Bango et al. (2016). Adherence clubs for long-term provision of antiretroviral therapy: cost-effectiveness and access analysis from Khayelitsha, South Africa.	To assess the cost-effectiveness of clubs in comparision with traditional facility care from a provider's perspective. Furthermore, it was conducted an analysis of perceived accessibility of the club model and the traditional facility care model including availability, affordability and acceptability from a patients perspective.	mixed method: retrospective longitudinal study for cost-effectiveness in 2011( 5262 patient receiving care at facility and 932 patients receiving care in clubs), structured questionaire to assess accessibility, 300 patients were interviewed, estimation of effectiveness through retention of care and viral suppression derived from a retrospective observational study (adjusted hazard ratio model was…	implementation outcomes: shorter waiting time for club patients (enabler)	study proved cost-effectiveness of ACs in comparision with tranditional provided care at facilities (enabling factor for sustainability), total cost per visit for clubs lower than for traditional care, lack of human resources as challenge (jeopardising factor)			Experience of stigmatisation slightly higher for clubs (jeopardising factor)				Ubuntu clinic Khayelitsha (second largest township in the Western Cape =periurban area)), nothing was mentioned how the context does/does not influence the club effectivity	recall bias (questionaire), different patient groups were used to measure costs, effectiveness, accessibility, interviews were used to estimate human resource utilisation (motion and time study more appropriate),	The study revealed the potential of ACs in terms of imrpoved retention in care, enhanced viral suppression, cost-effectiveness and improved accessibility. In conclusion a wide-scale up implementation should be considered. The study provided no other aspects that would contribute to sustainability. It is also unclear how the club team is paid. The study suggested the adjustment (to other settings)…
Dudhia et al. (2015) Experiences of participating in an antiretroviral treatment adherence club. South Africa	To assess the experiences of club participants and health care workers within Acs	qualitative study with club members, nurses, doctors, pharmacist and councellor, 6 ART members and 7 health care worker were interviewed	postive club outcomes identified (enabler) including decongestion, focus on sick patients, time-saving, no absence from work required	reliable drug supply identified as challenge, CDU failed to deliver on time, skripts are being lost, pharamcies and CDU sites using different computer systems and therefore information exchange impaired (jeopardising)		club integration: communication between pharmacy, CDU and clinic, there is no network of communication, the logistics of administering clubs problematic….so impaired integration of clubs into facility (jeopardising)	club members bond and open up their status, learning to look out for each other and take care of other club members' medication in case of absence, patient taking part in their treatment (enhancing leadership); (enabler) few members reported lack of cohesion due to time constraint of club meetings (jeopardising)	emphasise self-management, members are seen as active participants in their own care (enabler), conflict of interest for CHW regarding the compliance of the grace period (CHW don't want members back in clinic due to high work load and tend to be negligent with respect to grace period)		acceptance: patient and health care provider named benefits..contributes to acceptance (short wait times, deongestion of factilities) "happy, positive experience", participants call for more Acs (enabler), number of adherence clubs increasing over time		unclear whether participants of the study belong to 1 AC or coming from different ones, unclear how participnats were slected, other stakeholder such as MSF, Provincial Department of Health not included, ART patient who are not part of the club were not included (more likely to obtain positive answers regarding clubs), not clear whether individual interviews were conducted, bias as mainly patient…	The qualitative study including club patients' perspective and health care providers' perspective demonstrated the presence of peer support, encouragement of self-management and the opportunity to reduce the stigmatisation among club members. Both sides stated the beneficial outcomes of clubs such as decongestion, satisfied patients, reducing number of patients, reducing waiting time. This could …
Grimsrud et al. (2015) Implementation of community-based adherence clubs for stable antiretroviral therapy patients in Cape Town, South Africa. South Africa	To describe the implementation, early outcomes and lessons learnt from the adaptation of the ACs to community-based ACs (off site facility). Data collection of club participants to evaluate adherence and performance of community-based model.	retrospective study from May 2012-December 2013, study sample: 2113 participants, collecting data of community-based adherence club (CAC) members, outocme meausres: LTFU, mortality, virological rebound, statistical analysis of outcomes (Wilcoxon rank-sum test, Kaplan-Meier)	CHW managed CACs and received support from clinical staff, level of education varies as they come from a separate programme (Sizophilia peer-counselling programme), responsibilty of CHW to capture data clear described (clinical assessment attendance, monthly statistic), training of health care workers hierachical and make task shifting more difficult, implementation supported by Desmond Tutu HIV …	maintencance of community venue (Department of Health has no budget calculated for it, unclear who is responsible for venue) logistical challenges such as transportation between primary facility and community facility (jeopardising)	shift from ACs to community-based ACs (enabler)	study recommended and identified following factors: management of CAC integrated in health care centre, definition of staff roles clear, connection between clubs and facilities essential (responsibility of facilities over CACs remains), team work of CHWs, pharmacists and clinic staff, staff well informed about benefits of CAC and believed in model (enabler)		CACs encourage self-management of patients (main difference to home-based ART models)	individual counselling explaining benefits of the model, visit schedule and access to clinical care	support from provincial facility team to distribute drugs within the community, support from the government to dispense 4 month drug supply over christmas period	58% unemployed (economic context), 72% lived 3km disctance to clinic (geographic)	CACs model was implemented in area with huge NGO support and existing CHW programme, well-functioning pharmacy and no stock-outs during study period, no qualitative assessment, no analysis of the impact on facilities, unclear to which extent the model is transferable to other settings in South Africa, growing workload on community health care worker not investigated with grwoing success of clubs	The study provided evidence of sucessfully implemented CACs for stable HIV patients. Patients in CACs had high levels of retention in care and virologic suppression. The implementation was supported by well-functioning programmes and reliable drug supply. Also, it was described as rapid scale-up and high volume of patients which indicates also high acceptance among patients and providers. The stu…
Mukumbang et al. (2016).Towards developing an initial programme theory: Programme designers and managers assumptions on the antiretroviral treatment adherence club programme in primary health care facilities in the metropolitan area of Western Cape Province, South Africa. South Africa	To evaluate the programme of ACs based on the realist approach. It is suppose to answer questions and to indentify what is functioning within the club model, for whom and under which circumstances the model works.	qualitative study: first literature review (policy documents and other literature regarding ACs) , then semi-structured in-depth interviews (programme designers and managers), 12 documents included for lieterature review, 12 participants from different organisations working on ACs, data anaylsis was carried out according to the context-mechanism-outcome	surveillance of club outcomes can be either contributing to well-performance of clubs or sometimes create too much of external pressure according to interviewees, decongestion of clinics and scaling up requires palnning and organisation including setting targets how many patients to tansfer in clubs, call for sufficient staff in acoordance to the toolkit of MSF, "clubs should not drain the staff …	maintaining and financing club venues is a challlenge, some venues are supported by non-profit organisations, "clubs are about space", importance of health care worker being trained in counselling (jeopardising)	interviewee suggested more flexibility in respect to nuber of staff involved in club performance e.g. if staff cadre is insufficient it should be considered to share responsibilities among present staff, rotation of club nurses allows them to still be in contact with old patient (helps to be informed about the club project)	steering commitee (enabler) = collaboration of stakeholders from HAST, MSF, IHI, pharmacists, data capture clerks, "buy-in": facility manager takes ownership of club intervention, beneficial outcomes for facilities by staff recognised: system efficiency and time-saving (reduction in patient load, increased availibility of clinicians for unstable/new patients, decrease of opportunity costs, decong…	patients integrated in their own care e.g. "patient can tell when they are well…and when they are unwell…", clinician don't give instructions, idea of community based clubs: club member take part in promotion of healthier communities (rising awareness within the community), trusting relationship among members and between facilitators and members, peer support, development of positive group dynami…	clubs help to build self-efficacy of patients and social networks encourage patients' autonomy, strengthening of self-management	stakeholders formulated goals such as decongestion and used it to promote ACs	standardised ART treatment protocoll for ACs, structured and formalised process enables efficiency e.g. patients' script, blood visits and annual clinic visits are aligned, thus clubs offer better and more routine, "patients do not fall throught the cracks", support from government (district) through collaboration, all stakeholders "buy-in", support in form of training and guidance offered by ste…		confirmation bias, stakeholders tend to agree with whatever the evaluators have been presented, no in-depth interviews of users and thus no perspective from club members obtained, only designers and managers were interviewed therefore missing information from operational staff such as facility managers, nurses, pharmacists	The study reveals strong indicators why the AC is going to be successful and sustainable. The implementation process supported by the steering committee as well as guidelines to align the activities among clubs are one crucial factor. Furthermore, the participation of community and their involvement in treatement strengthening their autonomy is another aspect. Other factors are related to the col…
Venables et al. (2017) "If I'm not in the club, I have to move from one chair to another." A qualitative evaluation of patient experiences of adherence clubs in Khayelitsha and Gugulethu, South Africa. South Africa	Poster presentation of the International AIDS Conference in Paris 2017 to evaluate perceptions among club members and non-members in 2 sites of Cape Town.	qualitative study in Khayelitsha and Gugulethu, 11 focus group discussions (85 participants were club members), 43 in-depth interviews (never joined a club or returned to routine care, audio recordings transcribed and translated into English					clubs created peer-support network		information about clubs due to waiting room talks by peer-educator, patient advocates who promote benefits of clubs (time saving)	club model accepetd by patients		not applicable since poster does not describe methods in detail,	The poster provided benefits of the clubs seen by patient such as time-saving, reduction in costs and creation of peer-support network. Patient accepted the rules and appreciated the flexibility of ART refills. However, it was also revealed that patient struggle when they have to return to the conventional care (is seen as "failure"). Furthermore, the referral back to facility caused lack of unde…
Wilkinson et al. (2016). Expansion of the Adherence Club model for stable antiretroviral therapy patients in the Cape Metro, South Africa 2011-2015. South Africa	To describe the scaling up process of the ACs across the Cape Metro from 2011-2015.	longitudinal cohort study, collection of data from 2 sources (monthly AC data collected for each club and electronic monitoring system in the health district), retrospective longitudinal cohort study, total number of patients in the ART programme versus pateints receiving ART in ACs	scale-up supported by steering commitee, technical support MSF, structure and guidance provided by steering commitee	ACs used exisiting HIV resources from DoH, recommendation on further funding required for scale-up process considering additonal lay health care worker, pharmacy staff, staff for capturing data	adjustment of eligibility criteria to join the club (duration on ART, drug regimen, co-morbidities), adaption of roles and responsibilties of different staff cadre, dispensing of medication, location of AC meetings and patient population of clubs (enabler)					the pace of scaling up and the increasing number of patients reflect acceptance in community, provision of guidance through steering committe (enabler), recommended policies to regulate LHCW position, ART refills	Cape Metro Health District (urban population)	no patient characteristics available including outocmes, no detailed survey on adaptions to the Acs, no individual patient level data were used, data collected from paper sheets and electronic system	The study presented the acceptance and feasibility of ACs in South Africa due to increasing number of patients in clubs and the increasing number of clubs itself. From 2011-2015 the number of patients in clubs increased from 5683 to 32.425. Furthermore, the analysis discussed the flexibility of the model regarding meeting areas, roles of staff, criteria to join the club, and the population that i…
